# Supplementary material for: The nutritional quality of foods carrying health-related claims in Germany, The Netherlands, Spain, Slovenia and the United Kingdom
Source: Eur J Clin Nutr. 2016 Jul 13;70(12):1388–95. doi: 10.1038/ejcn.2016.114 (PMC5153454; doi:10.1038/ejcn.2016.114)
Supplement: Supplementary Table 1 [file ejcn2016114x2.xls]

## Sheet: Sheet1
Supplementary table
Correlation between nutritional information recorded from the food labels of pre-packaged foods sampled in the CLYMBOL project and the nutritional information of the matched food in the UK Nutrient databank (Pearson’s r)
	Germany		Netherlands		Spain		Slovenia		UK		ALL PRODUCTS
	n	r	n	r	n	r	n	r	n	r	n	r
Energy (kj)	344	0.95	359	0.91	343	0.9	279	0.93	366	0.95	1691	0.93
Energy (kcal)	359	0.91	358	0.9	343	0.9	279	0.92	366	0.94	1690	0.92
Protein	358	0.9	355	0.79	344	0.77	278	0.87	364	0.91	1685	0.85
Carbohydrate	355	0.79	357	0.89	344	0.87	278	0.87	365	0.94	1688	0.9
Total sugars	357	0.89	322	0.67	280	0.77	211	0.75	355	0.83	1458	0.8
Fat	357	0.87	357	0.87	344	0.87	276	0.96	365	0.92	1686	0.91
Saturated fat	322	0.84	322	0.84	282	0.65	214	0.83	355	0.87	1462	0.82
Fibre (Englyst method)	299	0.58	299	0.58	244	0.26	190	0.72	349	0.75	1358	0.55
Fibre (Southgate method)	299	0.47	299	0.47	244	0.17	190	0.48	348	0.7	1358	0.41
Sodium	320	0.79	320	0.79	279	0.2	199	0.39	356	0.66	1442	0.67
